# Supplementary material for: Identifying Single-Cell Expression Quantitative Trait Loci Using a Bootstrap Penalized Hurdle Model
Source: Genes (Basel). 2026 May 29;17(6):625. doi: 10.3390/genes17060625 (PMC13299111; doi:10.3390/genes17060625)
Supplement: Supplementary file 1 [file genes-17-00625-s001.zip]

Archive with 1 entries (1 files):
- genes-4262845-supplementary.pdf
